# Supplementary material for: An Exploratory Comparison of Pilates and Weight Circuit Training on Body Composition, Pelvic Alignment, and Balance in Obese Middle-Aged Women
Source: J Funct Morphol Kinesiol. 2026 Mar 27;11(2):141. doi: 10.3390/jfmk11020141 (PMC13108094; doi:10.3390/jfmk11020141)
Supplement: Supplementary file 1 [file jfmk-11-00141-s001.zip]

Archive with 1 entries (1 files):
- jfmk-4176922-supplementary.pdf
